# Supplementary material for: The effect of vitamin D and zoledronic acid in bone marrow adiposity in kidney transplant patients: A post hoc analysis
Source: PLoS One. 2018 May 25;13(5):e0197994. doi: 10.1371/journal.pone.0197994 (PMC5969759; doi:10.1371/journal.pone.0197994)
Supplement: S1 Table — (XLSX) [file pone.0197994.s001.xlsx]

## Sheet: Study population
				USE OF DRUGS								BIOCHEMICAL PARAMETERS BEFORE KIDNEY TRANSPLANT								BONE IMMUNOHISTOCHEMISTRY, BONE HISTOMORPHOMETRY AND TMV CLASSIFICATION BEFORE KIDNEY TRANSPLANT																									BONE MARROW ADIPOSITY HISTOMORPHOMETRY BEFORE KIDNEY TRANSPLANT
Patients	Gender	Type of dialysis	Age	Azathioprine	Zoledronic acid	Prednisone	Cyclosporine	Mycophenolate mofetil	Sirolimus	Tacrolimus	Mycophenolate mofetil	Ca preTx	P preTx	ALP preTx	PTHi preTx	25(OH)D preTx	Scl pre Tx	TRAP5b preTx	BAP preTx	1st Biopsy number	T.Ar preTx	N.Ot preTx	B.Ar preTx	N.Ot/B.Ar preTx	Ot marked by IHC pre Tx	N.Ot by IHC/B.Ar preTx	% Scl preTx	BV/TV preTx	Tb.Sp preTx	Tb.Th preTx	Tb.N preTx	OS/BS preTx	O.Th preTx	ES/BS preTx	Oc.S/BS preTx	N.Ob/BS preTx	Fb.V pre Tx	MS/BS preTx	MAR preTx	BFR/BS preTx	Mlt preTx	TURNOVER preTx	MINERALIZATION preTx	VOLUME preTx	Ad.Ar/T.Ar preTx	N.Ad/T.Ar preTx	Ad.V/Ma.V preTx	Ad.D preTx	Ca postTx
1	2	1	57	2	1	1	2	2	2	1	1	8.5	2	119	383	22	3.839	4.7	34.48	4756	24.3424	1801	8.8636	203.191	30	3.38463	1.66574	27.5764	322.41	122.764	2.24	47.8694	7.032	7.4256	1.2615	4.9009	0.2982	1.6441	1.0629	0.0175	192.619	2	2	2	37.65	137.6	49.8	234.6	8.4
2	2	2	40	2	1	2	2	2	2	1	1	7.9	4.2	62	224	15	2.062	7.51	37.7	4779	16.6142	280	3.6697	76.3005	79	21.5276	28.2143	25.3892	474.24	161.382	1.57	6.3645	3.3848	3.9184	0.0966	0	0.0095	2.0196	0.7257	0.0147	14.6989	2	1	2	18.53	90.64	23.8	116.34	9.3
3	1	1	30	2	1	1	2	2	2	1	1	8	3.1	136	1075	27	0.389	12.75	190.54	4739	37.8126	1653	7.6598	215.802	11	1.43607	0.665457	23.1246	377.06	113.422	2.03	47.5681	12.6392	21.027	4.2172	18.1276	2.5776	14.7864	1.8547	0.2742	21.9226	2	1	2	7.91	71.72	9.92	90	9.5
4	1	1	55	2	1	1	2	2	2	1	1	8	5.4	69	41	19	3.267	4.87	39.38	4777	8.40281	169	1.5402	109.726		0	0	21.0542	412.53	110.019	1.91	41.1614	7.3364	9.6894	1.3358	0.3978	0.3756	1.2567	0.7826	0.0098	307.057	2	2	2	35.84	170.54	43.9	208.81	9.5
5	2	1	48	2	1	1	2	1	2	1	2	8.8	4.2	87	370	18	1.075	9.41	66.85	4715	28.0094	715	6.2304	114.76	280	44.9409	39.1608	22.0283	452.8	127.924	1.72	33.8352	10.0002	10.8368	0.9963	6.1277	0.1365	4.9172	1.6887	0.083	40.7479	2	1	2	18	97.93	23.13	126	9.3
6	1	1	24	2	1	1	1	2	2	2	1	8.6	5.5	111	1185	21	1.192	18.3	91.35	4769	15.4052	705	4.876	144.586	23	4.71698	3.26241	32.9963	289.74	142.686	2.31	49.4883	9.6463	20.8069	6.0471	3.5291	4.1371			1e-05	600	2	2	2	15.64	97.56	22.9	142.74	10
7	2	1	65	2	1	1	2	2	2	1	1	7.9	2.9	81	401	11	0.424	8.39	90.36	4749	16.8056	393	3.4768	113.035	56	16.1068	14.2494	21.0861	361.57	96.6133	2.18	55.6448	8.0251	15.5551	3.6198	12.7	0.564	6.4285	1.1826	0.076	58.7373	2	2	2	25.24	92.11	31.82	116.14	10
8	2	1	41	2	1	1	2	2	2	1	1	9.3	6.1	71	96	20	1.308	5.65	31.87	4789	9.10305	226	1.5881	142.308	4	2.51873	1.76991	20.3908	498.9	127.787	1.59	19.3658	6.835	2.6891	0.3759	1.8487	0	4.0771	0.762	0.0311	42.608	1	1	2	49.38	189.39	59.82	229.41	9.8
9	1	1	52	2	1	1	2	2	2	1	1	8.3	2.5	208	507	17	0.986	15.02	215.31	4754	15.8244	542	3.3419	162.183	46	13.7646	8.48708	20.9965	358.48	95.2733	2.2	61.3658	13.5337	22.2068	4.0849	8.5131	2.2952	7.0603	1.5246	0.1076	77.1556	2	2	2	21.42	80.95	27.16	102.62	10.1
10	1	1	58	2	1	1	2	2	2	1	1	9.6	1.5	76	441	10	0.653	11.65	66.42	4722	12.599	731	3.176	230.164	37	11.6499	5.06156	11.7816	635.58	84.8823	1.38	27.1402	6.2936	8.5776	0.5619	0.8815	0.079	6.4134	0.7658	0.0491	34.7787	1	1	1	38.6	170.89	44.2	195.53	10.8
11	2	1	40	2	1	1	2	2	2	1	1	8.6	1.5	51	192	9	1.175	6.71	23.81	4758	19.6066	329	5.2978	62.1012	13	2.45385	3.95137	25.7404	484.35	167.89	1.53	3.6377	4.6422	12.771	1.0094	0	0.0647			1e-05	600	1	2	2	37.6	187.9	51.52	257.5	9.9
12	2	1	41	2	1	1	2	2	2	1	1	8	2.6	74	358	29	1.941	5.29	100.72	4772	30.4397	664	3.8366	173.07	42	10.9472	6.3253	29.1636	284.66	117.197	2.48	59.9508	10.5487	11.1516	2.7594	6.6327	0.3008	10.7938	1.544	0.1667	37.9471	2	1	2	17.77	75.93	25.55	109.2	8.9
13	2	1	35	2	1	1	2	2	2	1	1	8.8	2.7	88	301	67.2	1.943	7.8	70.74	4810	28.0097	663	4.8325	137.196	6	1.24159	0.904977	24.744	422.31	138.857	1.78	55.5267	15.1595	17.1765	2.8199	6.042	0.4156	3.8822	0.6119	0.0238	354.373	2	2	2	19.16	101.72	26.62	141.3	8.8
14	2	1	32	2	1	1	2	2	2	1	1	9	2.2	67	207	36		7.25	28.89	4839	17.8532	862	4.8849	176.462	6	1.22827	0.696056	26.7216	323.17	117.849	2.26	26.136	9.0982	8.5294	1.1163	4.4742	0.0155	4.3882	0.7546	0.0331	71.8111	1	2	2	21.21	110.29	29.21	151.83	9.7
15	1	1	50	2	1	1	2	2	2	1	1	7.7	4.8	398	392	41	1.369	18.38	281.66	4768	26.9431	1716	9.8105	174.915	0	0	0	17.8666	289.98	63.0815	2.83	66.0263	26.3144	12.5832	6.4694	22.3432	3.8757			1e-05	600	2	2	2	5.68	23.29	7.8	31.9	9.1
16	2	1	31	2	2	1	2	2	2	1	1	7.9	3.3	138	296	20	0.729	9.18	96.49	4736	12.6042	422	3.9044	108.083	57	14.5989	13.5071	23.1645	514.29	155.051	1.49	20.3139	8.4235	10.3427	1.1542	5.7511	0.0098	3.8837	1.6033	0.0623	27.4793	1	1	2	16.86	98.06	24.43	142.1	9
17	2	1	50	2	2	1	2	2	2	1	1	7.4	4.9	96	315	29	1.752	7.27	52.54	4803	22.4075	294	3.8738	75.8945	172	44.4008	58.5034	20.1119	683.13	171.981	1.16	10.6313	4.3991	0.6189	0.1212	0.0257	0.002			1e-05	600	1	2	2	43	123.93	52	149.83	9.1
18	1	3	29	2	2	1	2	2	2	1	1	7.8	4.9	36	286	29	0.492	9.52	27.88	4740	14.7049	226	2.4926	90.6684	125	50.1484	55.3097	22.7189	407.4	119.768	1.89	28.9509	5.9775	7.2043	0.8988	3.2833	0.0102			1e-06	600	1	2	2	36	167.22	43.3	201.36	9.2
19	2	1	27	2	2	1	2	2	2	1	1	9.3	2.3	186	1303	32	0.705	12.36	145.65	4801	18.2061	678	4.7996	141.262	27	5.62547	3.9823	25.5296	353.67	121.244	2.1	37.4449	10.8343	18.7166	2.5063	9.1845	1.5689	11.7456	1.3487	0.1584	25.6087	2	1	2	24.65	122.82	33.5	166.8	10.2
20	2	1	61	2	2	1	2	2	2	1	1	8.1	5	145	400	34	0.952	8.15	123.01	4750	26.8729	285	3.1874	89.4146	23	7.21591	8.07018	15.4225	733.84	133.815	1.15	52.143	16.2691	14.9533	1.8029	8.0076	0.074	7.5536	0.8149	0.0616	137.823	2	2	2	41.19	149	46.73	169.04	9.9
21	1	1	47	2	2	1	2	1	2	1	2	7.9	1.1	64	79	39	1.246	5.85	28.02	4806	16.1054	370	3.8817	95.3191	21	5.41	5.67568	25.6836	405.82	140.252	1.83	5.5297	5.6187	6.4589	0.3411	0.7515	0.0029			1e-05	600	1	2	2	30.86	112.07	40.7	147.67	9
22	2	1	59	2	2	1	2	2	2	1	1	8.8	7.3	213	1548	34	0.975	21.52	131.26	4786	17.5059	1483	5.0084	296.103	6	1.19799	0.404585	28.5375	256.6	102.472	2.78	80.3715	10.6534	10.4341	2.8906	15.8663	13.3608	11.0491	1.3476	0.1489	57.5023	2	2	2	10.3	52.21	14.43	73.13	9.7
23	1	1	37	2	2	1	2	2	2	1	1	8.5	2.4	80	151	23	1.42	6.06	31.16	4827	4.20141	79	0.902744	87.5109	27	29.9088	34.1772	27.6397	355.56	135.816	2.03	19.7101	4.0536	13.3081	0	4.9679	0			0	600	1	2	2	12.02	43.32	15.3	55.2	9.8
24	1	1	28	2	2	1	2	2	2	1	1	8	2.9	180	530	16	0.564	13.75	262.13	4759	16.8056	1003	7.2472	138.398	22	3.03566	2.19342	22.7615	173.73	118.771	3.41	48.6628	19.3595	14.456	3.658	12.4096	2.1662	9.8318	1.3412	0.1319	71.4461	2	2	2	8.96	53.37	15.74	93.84	9.9
25	2	1	36	2	2	1	2	1	2	1	2	7.8	2.7	93	294	26	0.263	13.92	120.42	4723	12.6042	378	4.0062	94.3538	19	4.74265	5.02646	30.8153	290.82	129.536	2.37	40.3767	9.8641	7.5493	1.0509	5.3519	0.2225	7.268	1.022	0.0743	53.1818	2	2	2	26.67	127.49	39.1	186.91	9
26	2	1	31	2	2	1	2	2	2	1	1	8.4	2.5	121	161	25	0.49	10.01	127.42	4713	21.007	656	7.3307	89.4867	37	5.04727	5.64024	32.3327	264.25	126.267	2.56	48.7488	12.624	10.7275	1.7097	2.3224	0.164	3.5026	0.0384	0.0187	328.86	2	2	2	22.39	112.05	34.4	172.12	9.2
27	2	1	45	2	2	1	2	2	2	1	1	9.5	1.9	146	407	27	1.79	10.87	98.73	4718	40.2494	1026	6.7641	151.683	80	11.8271	7.79727	40.5742	222.65	152.02	2.66	35.059	14.7203	22.3026	2.4642	12.2017	1.6102	12.7107	1.1975	0.1522	33.9056	2	1	2	12.85	62.24	21.51	104.2	9.8
28	1	1	32	2	2	1	2	2	2	1	1	7.2	1.5	47	188	15	1.981	2.16	18.88	4780	15.8633	208	1.8883	110.152	11	5.82535	5.28846	14.6523	517.07	88.7703	1.65	5.2749	2.5687	0.5988	0.0721	0	0			1e-05	600	1	2	1	10	31.75	12	37.74	8.8
29	2	1	39	2	2	1	2	2	2	1	1	8.3	1.9	211	671	37.6	2.295	11.74	124.78	4826	25.4515	665	5.1619	128.829	42	8.13654	6.31579	24.7791	361.84	119.198	2.07	44.3456	13.3628	18.3975	3.2053	5.8927	0.9101	4.2548	0.9678	0.0412	143.9	2	2	2	31.18	118.97	41.9	159.6	9.3
Gender:	Type of dialysis:	Drugs:	TURNOVER:	VOLUME:	MINERALIZATION:
Male=2	Hemodialysis=1	Yes=1	Low=1	Low=1	Normal=1
Female=1	Peritoneal dialysis=2	No=2	Normal or high=2	Normal or high=2	Delayed=2
	Conservative therapy=3
Ca: calcium; P: phosphorus; ALP: alkaline phosphatase: iPTH: intact parathormone; Scl: serum sclerostin; BAP: bone alkaline phosphatase; 25(OH)D : 25hydroxyvitamin D3; TRAP5b: tartrate-resistant alkaline phosphatase
T.Ar: Tissue area; N.Ot: osteocytes number; B.Ar: bone area; N.Ot/B.Ar: osteocytes number/bone area; Ot IHC: osteocytes marked by immunohistochemestry; Ot marked by IHC/B.Ar: osteocytes marked by immunohistochemestry per bone area; %Scl: percentage of bone sclerostine; BV/TV: bone volume per tissue volume; Tb.N: trabecular number; Tb.Sp: trabecular separation; OS/BS: osteoide surface per bone sur…
[truncated: 36 more columns]

## Sheet: Control patients
				BONE MARROW ADIPOSITY HISTOMORPHOMETRY IN CONTROL PATIENTS
Biopsy number	Gender	Age	Age	Ad.Ar/T.Ar	N.Ad/T.Ar	N.Ob/BS	Ad.V/Ma.V	Ad.D
20-2ac	1	1	36	11.37	47.23	0.9847	18.1	75.2
58-7ac	1	1	37	10.06	45.46	0	15.51	70.14
135-1ac	1	1	37	14.65	65.21	0	23.3	103.7
141-3ac	1	1	34	20.21	72.4	1.6532	30.63	109.7
136-2ac	1	1	36	39	124.13	0	45.6	145.1
171-3ac	1	1	35	19.64	81.73	0	26.5	110.1
185-5ac	1	1	59	9.7	35.69	0	13.2	48.51
192-5ac	1	1	38	18.11	60.26	0.5236	22.8	75.71
137-3ac	1	2	41	39	85.71	0	42.21	92.8
186-1ac	1	2	42	22.03	75.68	0	31.4	107.9
236-3ac	1	2	49	11.94	46.2	0	16.73	64.74
237-3ac	1	2	47	17.02	83.71	0	22	107.9
239-3ac	1	2	47	12.97	73.6	0.2038	16.8	95.13
266-2ac	1	2	42	32.9	122.47	0.2155	38.3	142.5
274-6ac	1	2	55	7.83	46.2	0.2514	9.31	55
307-6ac	1	2	47	13.63	54.34	2.4911	17.86	71.21
160-1ac	2	1	39	25.65	76.45	0	32.75	98
153-3ac	2	1	32	36.54	130.8	0.0408	47.18	169
145-6ac	2	1	35	26.87	111.18	0.1144	36	148.6
144-1ac	2	1	40	36.2	117.71	0.6897	48.6	158
41-5ac	2	1	33	17.85	93.94	0.2643	25	131.4
21-1ac	2	1	35	9.3	55.92	0.0948	20	117.8
5-3ac	2	2	47	19.6	88.2	0.1182	29.1	131.1
175-3ac	2	2	44	25.95	69.67	0	34.5	92.54
62-3ac	2	2	42	25.81	98	0	32	121
45-7ac	2	2	48	7.21	33.7	1.9157	11.2	52.51
33-3ac	2	2	45	11.47	36.6	1.0268	15.6	49.74
27-6ac	2	2	48	14.64	57.3	0.1527	18.5	72.3
16-3ac	2	2	48	25.66	87.74	0.1171	31	106.1
média			42	20.0969	75.0769	0.374407	26.6097	100.808
SD			6.64067	9.52035	27.4232	0.633234	10.8838	33.4032
Gender:	Age:
Male=2	31-40yr=1
Female=1	41-50yr=2
Ad.Ar/T.Ar: adipocyte area/tissue area; N.Ad/T.Ar: adipocyte number/tissue area; Ad.V/Ma.V: adipocyte volume/marrow volume; Ad.D: adipocyte density; N.Ad/N.Ob: adipocyte number/osteoblast number
